# Supplementary material for: Revised concept of the fossil genus Oviparosiphum Shaposhnikov, 1979 with the description of a new genus (Hemiptera, Sternorrhyncha, Aphidomorpha)
Source: Zookeys. 2015 Feb 19;(483):9–22. doi: 10.3897/zookeys.483.8902 (PMC4351445; doi:10.3897/zookeys.483.8902)
Supplement: XML Treatment for Oviparosiphum [file zookeys.483.8902-treatment1.xml]

<!DOCTYPE tp:taxon-treatment
  PUBLIC "-//TaxonX//DTD Taxonomic Treatment Publishing DTD v0 20100105//EN" "tax-treatment-NSO.dtd">
<tp:taxon-treatment xmlns:tp="http://www.plazi.org/taxpub"><tp:treatment-meta><kwd-group><label>Taxon classification</label><kwd><named-content content-type="kingdom">Animalia</named-content></kwd><kwd><named-content content-type="order">Hemiptera</named-content></kwd><kwd><named-content content-type="family">Oviparosiphidae</named-content></kwd></kwd-group><mixed-citation publication-type="journal"><person-group><name><surname>Żyła</surname><given-names>Dagmara</given-names></name><name><surname>Homan</surname><given-names>Agnieszka</given-names></name><name><surname>Franielczyk</surname><given-names>Barbara</given-names></name><name><surname>Wegierek</surname><given-names>Piotr</given-names></name></person-group><article-title>Revised concept of the fossil genus <italic><tp:taxon-name><tp:taxon-name-part taxon-name-part-type="genus">Oviparosiphum</tp:taxon-name-part></tp:taxon-name></italic> Shaposhnikov, 1979 with the description of a new genus (<tp:taxon-name><tp:taxon-name-part taxon-name-part-type="order">Hemiptera</tp:taxon-name-part></tp:taxon-name>, <tp:taxon-name><tp:taxon-name-part taxon-name-part-type="suborder">Sternorrhyncha</tp:taxon-name-part></tp:taxon-name>, <tp:taxon-name><tp:taxon-name-part taxon-name-part-type="infraorder">Aphidomorpha</tp:taxon-name-part></tp:taxon-name>)</article-title><source>Zookeys</source><day>19</day><month>2</month><year>2015</year><volume>2015</volume><issue>483</issue><fpage>9</fpage><lpage>22</lpage><pub-id pub-id-type="doi">10.3897/zookeys.483.8902</pub-id></mixed-citation></tp:treatment-meta><tp:nomenclature><label>Genus</label><tp:taxon-name>
                        <tp:taxon-name-part taxon-name-part-type="genus">Oviparosiphum</tp:taxon-name-part>
                    </tp:taxon-name><tp:taxon-authority>Shaposhnikov, 1979</tp:taxon-authority></tp:nomenclature><tp:treatment-sec sec-type="Type species"><title>Type species.</title><p><italic><tp:taxon-name><tp:taxon-name-part taxon-name-part-type="genus">Oviparosiphum</tp:taxon-name-part> <tp:taxon-name-part taxon-name-part-type="species">jakovlevi</tp:taxon-name-part></tp:taxon-name></italic> Shaposhnikov, 1979</p></tp:treatment-sec><tp:treatment-sec sec-type="Emended diagnosis"><title>Emended diagnosis.</title><p>Seven antennal segments. Secondary rhinaria slightly ellipsoidal, large. Siphunculi in the form of short truncate cones. Ovipositor large with valvae I and III well developed.</p><!--PageBreak--></tp:treatment-sec></tp:taxon-treatment>
