# Supplementary material for: Revised concept of the fossil genus Oviparosiphum Shaposhnikov, 1979 with the description of a new genus (Hemiptera, Sternorrhyncha, Aphidomorpha)
Source: Zookeys. 2015 Feb 19;(483):9–22. doi: 10.3897/zookeys.483.8902 (PMC4351445; doi:10.3897/zookeys.483.8902)
Supplement: XML Treatment for Oviparosiphum jakovlevi [file zookeys.483.8902-treatment2.xml]

<!DOCTYPE tp:taxon-treatment
  PUBLIC "-//TaxonX//DTD Taxonomic Treatment Publishing DTD v0 20100105//EN" "tax-treatment-NSO.dtd">
<tp:taxon-treatment xmlns:tp="http://www.plazi.org/taxpub"><tp:treatment-meta><kwd-group><label>Taxon classification</label><kwd><named-content content-type="kingdom">Animalia</named-content></kwd><kwd><named-content content-type="order">Hemiptera</named-content></kwd><kwd><named-content content-type="family">Oviparosiphidae</named-content></kwd></kwd-group><mixed-citation publication-type="journal"><person-group><name><surname>Żyła</surname><given-names>Dagmara</given-names></name><name><surname>Homan</surname><given-names>Agnieszka</given-names></name><name><surname>Franielczyk</surname><given-names>Barbara</given-names></name><name><surname>Wegierek</surname><given-names>Piotr</given-names></name></person-group><article-title>Revised concept of the fossil genus <italic><tp:taxon-name><tp:taxon-name-part taxon-name-part-type="genus">Oviparosiphum</tp:taxon-name-part></tp:taxon-name></italic> Shaposhnikov, 1979 with the description of a new genus (<tp:taxon-name><tp:taxon-name-part taxon-name-part-type="order">Hemiptera</tp:taxon-name-part></tp:taxon-name>, <tp:taxon-name><tp:taxon-name-part taxon-name-part-type="suborder">Sternorrhyncha</tp:taxon-name-part></tp:taxon-name>, <tp:taxon-name><tp:taxon-name-part taxon-name-part-type="infraorder">Aphidomorpha</tp:taxon-name-part></tp:taxon-name>)</article-title><source>Zookeys</source><day>19</day><month>2</month><year>2015</year><volume>2015</volume><issue>483</issue><fpage>9</fpage><lpage>22</lpage><pub-id pub-id-type="doi">10.3897/zookeys.483.8902</pub-id></mixed-citation></tp:treatment-meta><tp:nomenclature><tp:taxon-name>
                        <tp:taxon-name-part taxon-name-part-type="genus">Oviparosiphum</tp:taxon-name-part>
                        <tp:taxon-name-part taxon-name-part-type="species">jakovlevi</tp:taxon-name-part>
                    </tp:taxon-name><tp:taxon-authority>Shaposhnikov, 1979</tp:taxon-authority><xref ref-type="fig" rid="F1">Figs 1</xref><xref ref-type="fig" rid="F2">, 2</xref><xref ref-type="fig" rid="F3">, 3</xref><xref ref-type="fig" rid="F4">, 4</xref></tp:nomenclature><tp:treatment-sec sec-type="Holotype"><title>Holotype.</title><p>3559/51, Paleontological Institute, Russian Academy of Sciences, Moscow; Bon–Tsagaan locality (Mongolia); Early Cretaceous (Aptian); alate female</p></tp:treatment-sec><tp:treatment-sec sec-type="Emended diagnosis"><title>Emended diagnosis.</title><p>As for genus.</p></tp:treatment-sec><tp:treatment-sec sec-type="Redescription"><title>Redescription.</title><p>Body (2.49) thick (Figs <xref ref-type="fig" rid="F1">1A–C</xref>, <xref ref-type="fig" rid="F3">3A</xref>). Epicranial suture present (Fig. <xref ref-type="fig" rid="F4">4A</xref>), connected in the middle of the epicranium with lateral sutures. On head, narrow oblique slats running from front and lateral edges to the posterior part of the head. Diameter of ocelli 0.05; distance between ocelli 0.24. Segment I of antennae (0.05) shorter than segment II (0.08) (Fig. <xref ref-type="fig" rid="F4">4B</xref>). Secondary rhinaria arranged in transverse rows (Fig. <xref ref-type="fig" rid="F2">2A</xref>). Praescutum length 0.37; width 0.52. Femora thick. Fore tibia (1.07) about 2.5 times longer than fore femur (0.38). Length of middle tibia 1.02. Middle tarsus (0.26) (Fig. <xref ref-type="fig" rid="F2">2B</xref>) about one fourth of middle tibia length. Length of hind coxa 0.11. Hind tibia (1.18) about twice as long as the hind femur (0.53). Hind tibiae about half the body length. Fore wing (4.76) (Figs <xref ref-type="fig" rid="F2">2D</xref>, <xref ref-type="fig" rid="F3">3B</xref>) longer than body length. Base of the wing narrow. Vein surface scaly (Figs <xref ref-type="fig" rid="F3">3C, D</xref>). Distance from base of wing to end of pterostigma 3.33. Bases of cubital veins very close to each other. CuA<sub>1</sub> (1.46) slightly arched distally, separating from main vein at a 45° angle, slightly shorter than CuA<sub>2</sub>. Vein CuA<sub>2</sub> (1.16) separating from main vein at mid–length between base of the wing and base of vein Rs, at a 70° angle. Vein M with three branches. Base of vein M directed to base of pterostigma, not connected with main vein. Branches of M form a wide (50°) fork. Base of fork of M<sub>1+2</sub> and M<sub>3+4</sub> behind base of vein Rs. Common stem of vein M (0.89) longer than M<sub>1+2</sub> length (0.63) and equal to M<sub>3+4</sub> length. Vein Rs (1.67) slightly curved, leaving proximal part of pterostigma at an angle of 25° and running close to it. Pterostigma pointed, short and wide; 3 times longer (0.93) than wide (0.31). Hind wing with two cubital vein. Apical part of abdomen slightly sclerotized (Figs <xref ref-type="fig" rid="F2">2C</xref>, <xref ref-type="fig" rid="F4">4C</xref>). Basal diameter of siphunculus 0.13 (Fig. <xref ref-type="fig" rid="F4">4D</xref>). Diameter of siphunculus aperture 0.10. Ovipositor with valvae I and III well preserved (Fig. <xref ref-type="fig" rid="F4">4E</xref>). Tergite IX of abdomen clearly visible. Subgenital plate wider than base of ovipositor, 5 times wider than long. In the middle part, its anterior edge forms an indentation reaching half of the length of the plate.</p><fig id="F1" position="float" orientation="portrait"><label>Figure 1.</label><caption><p><italic><tp:taxon-name><tp:taxon-name-part taxon-name-part-type="genus">Oviparosiphum</tp:taxon-name-part> <tp:taxon-name-part taxon-name-part-type="species">jakovlevi</tp:taxon-name-part></tp:taxon-name></italic> Shaposhnikov, 1979; PIN 3559/51, holotype. <bold>A</bold> body, ventral view <bold>B</bold> body, dorsal view <bold>C</bold> original reconstruction (after <xref ref-type="bibr" rid="B9">Shaposhnikov 1979</xref>).</p></caption><graphic xmlns:xlink="http://www.w3.org/1999/xlink" xlink:href="zookeys-483-009-g001.jpg" position="float" orientation="portrait" xlink:type="simple" id="oo_38623.jpg"/></fig><fig id="F2" position="float" orientation="portrait"><label>Figure 2.</label><caption><p><italic><tp:taxon-name><tp:taxon-name-part taxon-name-part-type="genus">Oviparosiphum</tp:taxon-name-part> <tp:taxon-name-part taxon-name-part-type="species">jakovlevi</tp:taxon-name-part></tp:taxon-name></italic> Shaposhnikov, 1979; PIN 3559/51, holotype. <bold>A</bold> fragment of right antenna with secondary rhinaria, dorsal view <bold>B</bold> middle tarsus <bold>C</bold> apical part of abdomen <bold>D</bold> reconstruction of fore wing.</p></caption><graphic xmlns:xlink="http://www.w3.org/1999/xlink" xlink:href="zookeys-483-009-g002.jpg" position="float" orientation="portrait" xlink:type="simple" id="oo_38624.jpg"/></fig><fig id="F3" position="float" orientation="portrait"><label>Figure 3.</label><caption><p><italic><tp:taxon-name><tp:taxon-name-part taxon-name-part-type="genus">Oviparosiphum</tp:taxon-name-part> <tp:taxon-name-part taxon-name-part-type="species">jakovlevi</tp:taxon-name-part></tp:taxon-name></italic> Shaposhnikov, 1979; PIN 3559/51, holotype, scanning electron micrographs. <bold>A</bold> body, dorsal view <bold>B</bold> fore wing <bold>C</bold> scaly surface of veins <bold>D</bold> scaly surface of pterostigma.</p></caption><graphic xmlns:xlink="http://www.w3.org/1999/xlink" xlink:href="zookeys-483-009-g003.jpg" position="float" orientation="portrait" xlink:type="simple" id="oo_38625.jpg"/></fig><fig id="F4" position="float" orientation="portrait"><label>Figure 4.</label><caption><p><italic><tp:taxon-name><tp:taxon-name-part taxon-name-part-type="genus">Oviparosiphum</tp:taxon-name-part> <tp:taxon-name-part taxon-name-part-type="species">jakovlevi</tp:taxon-name-part></tp:taxon-name></italic> Shaposhnikov, 1979; PIN 3559/51, holotype, scanning electron micrographs. <bold>A</bold> head and thorax, ventral view <bold>B</bold> head and thorax, dorsal view <bold>C</bold> apical part of abdomen <bold>D</bold> siphunculi; E. ovipositor. ant – antenna, eps1 – proepisternum, es – epicranial suture, prn – pronotum, prsc – praescutum, val – valvae.</p></caption><graphic xmlns:xlink="http://www.w3.org/1999/xlink" xlink:href="zookeys-483-009-g004.jpg" position="float" orientation="portrait" xlink:type="simple" id="oo_38626.jpg"/></fig></tp:treatment-sec><ref-list><ref id="B9"><mixed-citation xmlns:xlink="http://www.w3.org/1999/xlink" xlink:type="simple"><person-group><name name-style="western"><surname>Shaposhnikov</surname><given-names>GK</given-names></name></person-group> (<year>1979</year>) <article-title>Late Jurassic and Early Cretaceous aphids.</article-title><source>Paleontological Journal</source><volume>13</volume>: <fpage>449</fpage>–<lpage>461</lpage>. <comment>[in Russian]</comment></mixed-citation></ref></ref-list></tp:taxon-treatment>
