# Supplementary material for: Revised concept of the fossil genus Oviparosiphum Shaposhnikov, 1979 with the description of a new genus (Hemiptera, Sternorrhyncha, Aphidomorpha)
Source: Zookeys. 2015 Feb 19;(483):9–22. doi: 10.3897/zookeys.483.8902 (PMC4351445; doi:10.3897/zookeys.483.8902)
Supplement: XML Treatment for Archeoviparosiphum [file zookeys.483.8902-treatment3.xml]

<!DOCTYPE tp:taxon-treatment
  PUBLIC "-//TaxonX//DTD Taxonomic Treatment Publishing DTD v0 20100105//EN" "tax-treatment-NSO.dtd">
<tp:taxon-treatment xmlns:tp="http://www.plazi.org/taxpub"><tp:treatment-meta><kwd-group><label>Taxon classification</label><kwd><named-content content-type="kingdom">Animalia</named-content></kwd><kwd><named-content content-type="order">Hemiptera</named-content></kwd><kwd><named-content content-type="family">Oviparosiphidae</named-content></kwd></kwd-group><mixed-citation publication-type="journal"><person-group><name><surname>Żyła</surname><given-names>Dagmara</given-names></name><name><surname>Homan</surname><given-names>Agnieszka</given-names></name><name><surname>Franielczyk</surname><given-names>Barbara</given-names></name><name><surname>Wegierek</surname><given-names>Piotr</given-names></name></person-group><article-title>Revised concept of the fossil genus <italic><tp:taxon-name><tp:taxon-name-part taxon-name-part-type="genus">Oviparosiphum</tp:taxon-name-part></tp:taxon-name></italic> Shaposhnikov, 1979 with the description of a new genus (<tp:taxon-name><tp:taxon-name-part taxon-name-part-type="order">Hemiptera</tp:taxon-name-part></tp:taxon-name>, <tp:taxon-name><tp:taxon-name-part taxon-name-part-type="suborder">Sternorrhyncha</tp:taxon-name-part></tp:taxon-name>, <tp:taxon-name><tp:taxon-name-part taxon-name-part-type="infraorder">Aphidomorpha</tp:taxon-name-part></tp:taxon-name>)</article-title><source>Zookeys</source><day>19</day><month>2</month><year>2015</year><volume>2015</volume><issue>483</issue><fpage>9</fpage><lpage>22</lpage><pub-id pub-id-type="doi">10.3897/zookeys.483.8902</pub-id></mixed-citation></tp:treatment-meta><tp:nomenclature><label>Genus</label><tp:taxon-name>
                        <tp:taxon-name-part taxon-name-part-type="genus">Archeoviparosiphum</tp:taxon-name-part>
                        <object-id xmlns:xlink="http://www.w3.org/1999/xlink" content-type="zoobank" xlink:type="simple">http://zoobank.org/B46E2C8B-351B-4392-ADA9-E786234AB825</object-id>
                    </tp:taxon-name><tp:taxon-status xmlns:xlink="http://www.w3.org/1999/xlink" xlink:type="simple">gen. n.</tp:taxon-status></tp:nomenclature><tp:treatment-sec sec-type="Type species"><title>Type species.</title><p><italic><tp:taxon-name><tp:taxon-name-part taxon-name-part-type="genus">Archeoviparosiphum</tp:taxon-name-part> <tp:taxon-name-part taxon-name-part-type="species">baissense</tp:taxon-name-part></tp:taxon-name></italic> (Shaposhnikov &amp; Wegierek, 1989), comb. n.</p></tp:treatment-sec><tp:treatment-sec sec-type="Diagnosis"><title>Diagnosis.</title><p>Seven antennal segments. Secondary rhinaria slightly ellipsoidal, smaller than secondary rhinaria of <italic><tp:taxon-name><tp:taxon-name-part taxon-name-part-type="genus">Oviparosiphum</tp:taxon-name-part></tp:taxon-name></italic>. Vein CuA<sub>1</sub> connected with the main vein Sc + R + M. Pterostigma short, at most 5 times longer than wide. Abdomen without setae. Siphunculi in form of pores. Ovipositor small and rudimentary.</p></tp:treatment-sec><tp:treatment-sec sec-type="Etymology"><title>Etymology.</title><p>The name is a combination of the Greek word <italic>archaios</italic> (meaning ‘ancient’) and the genus <italic><tp:taxon-name><tp:taxon-name-part taxon-name-part-type="genus">Oviparosiphum</tp:taxon-name-part></tp:taxon-name></italic>.</p></tp:treatment-sec><tp:treatment-sec sec-type="Gender"><title>Gender.</title><p>Neuter.</p></tp:treatment-sec></tp:taxon-treatment>
