# Supplementary material for: Revised concept of the fossil genus Oviparosiphum Shaposhnikov, 1979 with the description of a new genus (Hemiptera, Sternorrhyncha, Aphidomorpha)
Source: Zookeys. 2015 Feb 19;(483):9–22. doi: 10.3897/zookeys.483.8902 (PMC4351445; doi:10.3897/zookeys.483.8902)
Supplement: XML Treatment for Archeoviparosiphum baissense [file zookeys.483.8902-treatment4.xml]

<!DOCTYPE tp:taxon-treatment
  PUBLIC "-//TaxonX//DTD Taxonomic Treatment Publishing DTD v0 20100105//EN" "tax-treatment-NSO.dtd">
<tp:taxon-treatment xmlns:tp="http://www.plazi.org/taxpub"><tp:treatment-meta><kwd-group><label>Taxon classification</label><kwd><named-content content-type="kingdom">Animalia</named-content></kwd><kwd><named-content content-type="order">Hemiptera</named-content></kwd><kwd><named-content content-type="family">Oviparosiphidae</named-content></kwd></kwd-group><mixed-citation publication-type="journal"><person-group><name><surname>Żyła</surname><given-names>Dagmara</given-names></name><name><surname>Homan</surname><given-names>Agnieszka</given-names></name><name><surname>Franielczyk</surname><given-names>Barbara</given-names></name><name><surname>Wegierek</surname><given-names>Piotr</given-names></name></person-group><article-title>Revised concept of the fossil genus <italic><tp:taxon-name><tp:taxon-name-part taxon-name-part-type="genus">Oviparosiphum</tp:taxon-name-part></tp:taxon-name></italic> Shaposhnikov, 1979 with the description of a new genus (<tp:taxon-name><tp:taxon-name-part taxon-name-part-type="order">Hemiptera</tp:taxon-name-part></tp:taxon-name>, <tp:taxon-name><tp:taxon-name-part taxon-name-part-type="suborder">Sternorrhyncha</tp:taxon-name-part></tp:taxon-name>, <tp:taxon-name><tp:taxon-name-part taxon-name-part-type="infraorder">Aphidomorpha</tp:taxon-name-part></tp:taxon-name>)</article-title><source>Zookeys</source><day>19</day><month>2</month><year>2015</year><volume>2015</volume><issue>483</issue><fpage>9</fpage><lpage>22</lpage><pub-id pub-id-type="doi">10.3897/zookeys.483.8902</pub-id></mixed-citation></tp:treatment-meta><tp:nomenclature><tp:taxon-name>
                        <tp:taxon-name-part taxon-name-part-type="genus">Archeoviparosiphum</tp:taxon-name-part>
                        <tp:taxon-name-part taxon-name-part-type="species">baissense</tp:taxon-name-part>
                    </tp:taxon-name><tp:taxon-authority>(Shaposhnikov &amp; Wegierek, 1989)</tp:taxon-authority><tp:taxon-status xmlns:xlink="http://www.w3.org/1999/xlink" xlink:type="simple">comb. n.</tp:taxon-status><xref ref-type="fig" rid="F5">Figs 5</xref><xref ref-type="fig" rid="F6">, 6</xref><!--PageBreak--><!--PageBreak--></tp:nomenclature><tp:treatment-sec sec-type="Holotype"><title>Holotype.</title><p>4210/2623±, Paleontological Institute, Russian Academy of Sciences, Moscow; Baissa locality (Russia); Early Cretaceous; alate female</p><!--PageBreak--></tp:treatment-sec><tp:treatment-sec sec-type="Paratypes"><title>Paratypes.</title><p>3064/2107; 3064/2108(2273); 3064/2161(2164); 3064/2165; 3064/2166; 3064/2171(5138); 3064/2181; 3064/2184; 3064/2193(2210); 3064/2203; 3064/2205; 3064/2213±; 3064/2309(2311); 3064/2310(2312); <!--PageBreak-->3064/2313(4846); 3064/2314; 3064/2315(2316); 3064/3978; 3064/4765; 3064/4775; 3064/4816; 3064/4911; 3064/4915; 3064/4916(4922); 3064/4970; 3064/4975; 3064/5031; 3064/5110; 4210/2521±; 4210/2624±; 4210/2625; 4210/2771; 4210/2801±; 4210/2802; 4210/2803</p><!--PageBreak--><!--PageBreak--><!--PageBreak--></tp:treatment-sec><tp:treatment-sec sec-type="Additional material"><title>Additional material.</title><p>1989/1072; 3064/2160; 3064/2173(4751); 3064/2225; 3064/2276; 3064/2278; 3064/2284; 3064/4825; 3064/4870; 3064/4990; 3064/5023; 3064/5113; 3064/5130a; 4210/2548; 4210/4120±; 4210/4365±; 4210/4629±; 4210/5553±; 4210/5588±; 4210/5590±; 4210/5618±; 4210/5630±; 4210/5654; 4210/5659; 4210/5661; 4210/5665; 4210/5669; 4210/5674; 4210/5675; 4210/6889±; 4210/6893±; 4210/6894±; 4210/6896±; 4210/6899±; 4210/6900±; 4210/6908; 4210/6911; 4210/6912a; 4210/6915; 4210/7577a±; 4210/7577b±; 4210/7580±; 4210/7584±</p></tp:treatment-sec><tp:treatment-sec sec-type="Emended diagnosis"><title>Emended diagnosis.</title><p>Bases of cubital veins leaving the main vein at the same point.</p></tp:treatment-sec><tp:treatment-sec sec-type="Description"><title>Description.</title><p>Body (1.9–2.7) thick (Figs <xref ref-type="fig" rid="F5">5A–C</xref>, <xref ref-type="fig" rid="F6">6H</xref>). Anterior margin of head (Fig. <xref ref-type="fig" rid="F6">6A</xref>) straight. Length of the head (0.19–0.25); width (0.35–0.40). Epicranial suture present, sometimes not clearly visible. Lateral sutures present. On head, additional narrow oblique slats running from front and lateral edges to the posterior part of the head. Distance between ocelli 0.18–0.20. Antennae (0.94–1.40) (Figs <xref ref-type="fig" rid="F6">6F, G</xref>) half of body length, and longer or equal to hind tibiae length. Segments I 0.05–0.06 and II 0.04–0.06 in length. Segment III (0.34–0.42) shorter than the cumulative length of subsequent segments; about 3–4 times longer than wide. Segment IV (0.11–0.14) as long as wide, equal to segment V and VI. Segment VII (0.15–0.18) slightly longer than the previous segment, about twice as long as wide, narrowed in the apical part. Secondary rhinaria arranged in dense, transverse rows (Figs <xref ref-type="fig" rid="F6">6B, D, E</xref>), on segment III in 24–30 rows; segments IV–VI in 7–10 rows; segment VII in 5–8 rows. 8–11 secondary rhinaria in one row on segment III. Rostrum relatively long, reaching to the hind coxae. Length of mesoscutellum 0.13–0.15; width 0.39–0.45. Length of mesothoracic sternite 0.41–0.46; width 0.68–0.72. Length of fore femur 0.34; fore tibia 0.61–0.71; segment I of fore tarsus 0.03; segment II 0.13–0.14. Length of middle femur 0.39–0.49; middle tibia 0.68–0.78; segment I of middle tarsus 0.03; segment II 0.15–0.17. Length of hind coxa 0.15–0.16; hind trochanter 0.10; hind femur 0.48–0.53; hind tibia 0.89–1.28; segment I of hind tarsus 0.04 (Fig. <xref ref-type="fig" rid="F6">6C</xref>); segment II 0.17–0.19. Hind tibiae about half the body length. Fore wing (3.10–3.60) longer than body length. Distance from base of wing to end of pterostigma 2.50–2.70. Vein CuA<sub>1</sub> about twice as long as CuA<sub>2</sub>. Vein M three branched, its base directed to base of pterostigma, not connected with main vein. M furcates to M<sub>1+2</sub> and M<sub>3+4</sub> behind Rs base. Common stem of vein M longer than M<sub>1+2</sub>. Vein Rs slightly curved, leaving proximal part of the pterostigma and running far away from it. Pterostigma pointed, long and narrow; 4 times longer than wide. Hind wing (2.70) with two cubital veins. Apical part of abdomen slightly sclerotized. Diameter of siphunculus 0.07–0.08.</p><fig id="F5" position="float" orientation="portrait"><label>Figure 5.</label><caption><p><italic><tp:taxon-name><tp:taxon-name-part taxon-name-part-type="genus">Archeoviparosiphum</tp:taxon-name-part> <tp:taxon-name-part taxon-name-part-type="species">baissense</tp:taxon-name-part></tp:taxon-name></italic> (Shaposhnikov &amp; Wegierek, 1989), comb. n.; PIN 4210/2623±, holotype. <bold>A, B</bold> body, lateral views <bold>C</bold> reconstruction of body.</p></caption><graphic xmlns:xlink="http://www.w3.org/1999/xlink" xlink:href="zookeys-483-009-g005.jpg" position="float" orientation="portrait" xlink:type="simple" id="oo_38627.jpg"/></fig><fig id="F6" position="float" orientation="portrait"><label>Figure 6.</label><caption><p><italic><tp:taxon-name><tp:taxon-name-part taxon-name-part-type="genus">Archeoviparosiphum</tp:taxon-name-part> <tp:taxon-name-part taxon-name-part-type="species">baissense</tp:taxon-name-part></tp:taxon-name></italic> (Shaposhnikov &amp; Wegierek, 1989), comb. n. <bold>A</bold> PIN 3064/2213±, paratype, head, dorsal view <bold>B</bold> PIN 3064/2284, additional material, fragment of antennal segment V with secondary rhinaria, scanning electron micrograph <bold>C</bold> PIN 3064/2310(2312), paratype, hind tarsus <bold>D</bold> PIN 3064/2203, paratype, antennal segment VI and VII with secondary rhinaria <bold>E</bold> PIN 3064/2284, additional material, fragment of antennal segment III with secondary rhinaria, scanning electron micrograph <bold>F</bold> PIN 3064/2108(2273), paratype, right antenna <bold>G</bold> PIN 3064/2310(2312), paratype, left antenna <bold>H</bold> PIN 3064/2213±, paratype, body, ventral view.</p></caption><graphic xmlns:xlink="http://www.w3.org/1999/xlink" xlink:href="zookeys-483-009-g006.jpg" position="float" orientation="portrait" xlink:type="simple" id="oo_38628.jpg"/></fig></tp:treatment-sec></tp:taxon-treatment>
